# Supplementary material for: Characterization of Diaporthe species on Camelliaoleifera in Hunan Province, with descriptions of two new species
Source: MycoKeys. 2021 Oct 18;84:15–33. doi: 10.3897/mycokeys.84.71701 (PMC8545784; doi:10.3897/mycokeys.84.71701)
Supplement: XML Treatment for Diaporthe camelliae-oleiferae [file mycokeys.84.71701-treatment1.xml]

<!DOCTYPE tp:taxon-treatment
  PUBLIC "-//TaxonX//DTD Taxonomic Treatment Publishing DTD v0 20100105//EN" "tax-treatment-NSO.dtd">
<tp:taxon-treatment xmlns:tp="http://www.plazi.org/taxpub"><tp:treatment-meta><kwd-group><label>Taxon classification</label><kwd><named-content xmlns:xlink="http://www.w3.org/1999/xlink" content-type="kingdom">Fungi</named-content></kwd><kwd><named-content xmlns:xlink="http://www.w3.org/1999/xlink" content-type="order">Diaporthales</named-content></kwd><kwd><named-content xmlns:xlink="http://www.w3.org/1999/xlink" content-type="family">Diaporthaceae</named-content></kwd></kwd-group><mixed-citation publication-type="journal"><person-group><name><surname>Yang</surname><given-names>Qin</given-names></name><name><surname>Tang</surname><given-names>Jie</given-names></name><name><surname>Zhou</surname><given-names>Guo Y.</given-names></name></person-group><article-title>Characterization of <italic><tp:taxon-name><tp:taxon-name-part taxon-name-part-type="genus" reg="Diaporthe">Diaporthe</tp:taxon-name-part></tp:taxon-name></italic> species on <italic><tp:taxon-name><tp:taxon-name-part taxon-name-part-type="genus" reg="Camellia">Camellia</tp:taxon-name-part><tp:taxon-name-part taxon-name-part-type="species" reg="oleifera">oleifera</tp:taxon-name-part></tp:taxon-name></italic> in Hunan Province, with descriptions of two new species</article-title><source>MycoKeys</source><day>18</day><month>10</month><year>2021</year><volume>84</volume><fpage>15</fpage><lpage>33</lpage><pub-id pub-id-type="doi">10.3897/mycokeys.84.71701</pub-id></mixed-citation></tp:treatment-meta><tp:nomenclature><tp:taxon-name>
              <object-id xmlns:xlink="http://www.w3.org/1999/xlink" content-type="arpha" xlink:type="simple">A6792E83-CF3B-58FC-92E0-E5A9400541DA</object-id>
              <tp:taxon-name-part taxon-name-part-type="genus" reg="Diaporthe">Diaporthe</tp:taxon-name-part>
              <tp:taxon-name-part taxon-name-part-type="species" reg="camelliae-oleiferae">camelliae-oleiferae</tp:taxon-name-part>
              <object-id xmlns:xlink="http://www.w3.org/1999/xlink" content-type="mycobank" xlink:type="simple">840451</object-id>
            </tp:taxon-name><tp:taxon-authority>Q. Yang</tp:taxon-authority><tp:taxon-status xmlns:xlink="http://www.w3.org/1999/xlink" xlink:type="simple">sp. nov.</tp:taxon-status><xref ref-type="fig" rid="F3">Figure 2</xref></tp:nomenclature><tp:treatment-sec sec-type="diagnosis" id="SECID0EJ4CI"><title>Diagnosis.</title><p>Distinguished from the phylogenetically closely-related species, <italic><tp:taxon-name><tp:taxon-name-part taxon-name-part-type="genus" reg="Diaporthe">D.</tp:taxon-name-part><tp:taxon-name-part taxon-name-part-type="species" reg="pandanicola">pandanicola</tp:taxon-name-part></tp:taxon-name></italic> and <italic><tp:taxon-name><tp:taxon-name-part taxon-name-part-type="genus" reg="Diaporthe">D.</tp:taxon-name-part><tp:taxon-name-part taxon-name-part-type="species" reg="viniferae">viniferae</tp:taxon-name-part></tp:taxon-name></italic> based on DNA sequence data.</p></tp:treatment-sec><tp:treatment-sec sec-type="etymology" id="SECID0EF5CI"><title>Etymology.</title><p>Named after the host species, <italic><tp:taxon-name><tp:taxon-name-part taxon-name-part-type="genus" reg="Camellia">Camellia</tp:taxon-name-part><tp:taxon-name-part taxon-name-part-type="species" reg="oleifera">oleifera</tp:taxon-name-part></tp:taxon-name></italic>.</p></tp:treatment-sec><tp:treatment-sec sec-type="description" id="SECID0EW5CI"><title>Description.</title><p>Asexual morph: <italic>pycnidia</italic> on <abbrev xmlns:xlink="http://www.w3.org/1999/xlink" xlink:title="potato dextrose agar" id="ABBRID0E55CI" xlink:type="simple">PDA</abbrev> 500–660 μm in diam., superficial, scattered on <abbrev xmlns:xlink="http://www.w3.org/1999/xlink" xlink:title="potato dextrose agar" id="ABBRID0EC6CI" xlink:type="simple">PDA</abbrev>, dark brown to black, globose, solitary, or clustered in groups of 3–5 pycnidia. Pale yellow conidial drops exuding from ostioles. <italic>Conidiophores</italic> reduced to conidiogenous cells. <italic>Conidiogenous cells</italic> (7.5–)10–14(–15.5) × 1.5–2.3 μm (n = 30), aseptate, cylindrical, straight, densely aggregated, terminal, slightly tapered toward the apex. <italic>Alpha conidia</italic> 5–6.5(–7.5) × 1.9–2.3 μm (n = 30), aseptate, hyaline, ellipsoidal to fusiform, biguttulate. <italic>Beta conidia</italic> (26.5–)28.5–31(–33) × 0.8–1.2 µm (n = 30), hyaline, aseptate, filiform, sinuous at one end, eguttulate.</p><fig id="F3" position="float" orientation="portrait"><object-id xmlns:xlink="http://www.w3.org/1999/xlink" content-type="doi" xlink:type="simple">10.3897/mycokeys.84.71701.figure2</object-id><object-id xmlns:xlink="http://www.w3.org/1999/xlink" content-type="arpha" xlink:type="simple">EB942F4F-6B09-51F5-8D62-319928FDD198</object-id><label>Figure 2.</label><caption><p><italic><tp:taxon-name><tp:taxon-name-part taxon-name-part-type="genus" reg="Diaporthe">Diaporthe</tp:taxon-name-part><tp:taxon-name-part taxon-name-part-type="species" reg="camelliae-oleiferae">camelliae-oleiferae</tp:taxon-name-part></tp:taxon-name></italic> (HNZZ027) <bold>A</bold> Culture on <abbrev xmlns:xlink="http://www.w3.org/1999/xlink" xlink:title="potato dextrose agar" id="ABBRID0EDADI" xlink:type="simple">PDA</abbrev><bold>B</bold> conidiomata <bold>C</bold> conidiogenous cells <bold>D–F</bold> alpha and beta conidia. Scale bars: 200 μm (<bold>B</bold>); 10 μm (<bold>C–D</bold>); 20 μm (<bold>E, F</bold>).</p></caption><graphic xmlns:xlink="http://www.w3.org/1999/xlink" xlink:href="mycokeys-84-015-g003.jpg" position="float" orientation="portrait" xlink:type="simple" id="oo_600649.jpg"><uri content-type="original_file" xlink:type="simple">https://binary.pensoft.net/fig/600649</uri></graphic></fig></tp:treatment-sec><tp:treatment-sec sec-type="description" id="SECID0EYADI"><title>Culture characters.</title><p>Culture incubated on <abbrev xmlns:xlink="http://www.w3.org/1999/xlink" xlink:title="potato dextrose agar" id="ABBRID0E5ADI" xlink:type="simple">PDA</abbrev> at 25 °C, originally flat with white fluffy aerial mycelium, becoming brown to black in the centre, with yellowish-cream conidial drops exuding from the ostioles after 20 days.</p></tp:treatment-sec><tp:treatment-sec sec-type="material" id="SECID0ECBDI"><title>Specimens examined.</title><p>China. Hunan Province: Zhuzhou City, on leaves of <italic><tp:taxon-name><tp:taxon-name-part taxon-name-part-type="genus" reg="Camellia">Camellia</tp:taxon-name-part><tp:taxon-name-part taxon-name-part-type="species" reg="oleifera">oleifera</tp:taxon-name-part></tp:taxon-name></italic>, <named-content xmlns:xlink="http://www.w3.org/1999/xlink" content-type="dwc:verbatimCoordinates" xlink:type="simple"><named-content content-type="geo-json" specific-use="{&#34;type&#34;:&#34;Point&#34;,&#34;coordinates&#34;:[113.321389,27.044722]}" id="NCID0EWBDI" xlink:type="simple">27°2'41"N, 113°19'17"E</named-content></named-content>, 14 Aug. 2020, <italic>Q. Yang</italic> (holotype CSUFT027; ex-type living culture: HNZZ027; other living cultures: HNZZ030 and HNZZ032).</p></tp:treatment-sec><tp:treatment-sec sec-type="notes" id="SECID0E4BDI"><title>Notes.</title><p>Three isolates representing <italic><tp:taxon-name><tp:taxon-name-part taxon-name-part-type="genus" reg="Diaporthe">D.</tp:taxon-name-part><tp:taxon-name-part taxon-name-part-type="species" reg="camelliae-oleiferae">camelliae-oleiferae</tp:taxon-name-part></tp:taxon-name></italic> cluster in a well-supported clade (<abbrev xmlns:xlink="http://www.w3.org/1999/xlink" xlink:title="Maximum Likelihood" id="ABBRID0EOCDI" xlink:type="simple">ML</abbrev>/<abbrev xmlns:xlink="http://www.w3.org/1999/xlink" xlink:title="Bayesian Inference" id="ABBRID0ESCDI" xlink:type="simple">BI</abbrev>=100/1) and appear most closely related to <italic><tp:taxon-name><tp:taxon-name-part taxon-name-part-type="genus" reg="Diaporthe">D.</tp:taxon-name-part><tp:taxon-name-part taxon-name-part-type="species" reg="pandanicola">pandanicola</tp:taxon-name-part></tp:taxon-name></italic> on <italic><tp:taxon-name><tp:taxon-name-part taxon-name-part-type="genus" reg="Pandanus">Pandanus</tp:taxon-name-part></tp:taxon-name></italic> sp. and <italic><tp:taxon-name><tp:taxon-name-part taxon-name-part-type="genus" reg="Diaporthe">D.</tp:taxon-name-part><tp:taxon-name-part taxon-name-part-type="species" reg="viniferae">viniferae</tp:taxon-name-part></tp:taxon-name></italic> on <italic><tp:taxon-name><tp:taxon-name-part taxon-name-part-type="genus" reg="Vitis">Vitis</tp:taxon-name-part><tp:taxon-name-part taxon-name-part-type="species" reg="vinifera">vinifera</tp:taxon-name-part></tp:taxon-name></italic>. <italic><tp:taxon-name><tp:taxon-name-part taxon-name-part-type="genus" reg="Diaporthe">Diaporthe</tp:taxon-name-part><tp:taxon-name-part taxon-name-part-type="species" reg="camelliae-oleiferae">camelliae-oleiferae</tp:taxon-name-part></tp:taxon-name></italic> can be distinguished from <italic><tp:taxon-name><tp:taxon-name-part taxon-name-part-type="genus" reg="Diaporthe">D.</tp:taxon-name-part><tp:taxon-name-part taxon-name-part-type="species" reg="pandanicola">pandanicola</tp:taxon-name-part></tp:taxon-name></italic> based on ITS and <italic><abbrev xmlns:xlink="http://www.w3.org/1999/xlink" xlink:title="beta-tubulin gene" id="ABBRID0EVEDI" xlink:type="simple">tub2</abbrev></italic> loci (24/462 in ITS and 11/401 in <italic><abbrev xmlns:xlink="http://www.w3.org/1999/xlink" xlink:title="beta-tubulin gene" id="ABBRID0E1EDI" xlink:type="simple">tub2</abbrev></italic>); from <italic><tp:taxon-name><tp:taxon-name-part taxon-name-part-type="genus" reg="Diaporthe">D.</tp:taxon-name-part><tp:taxon-name-part taxon-name-part-type="species" reg="viniferae">viniferae</tp:taxon-name-part></tp:taxon-name></italic> based on ITS, <italic><abbrev xmlns:xlink="http://www.w3.org/1999/xlink" xlink:title="calmodulin gene" id="ABBRID0EKFDI" xlink:type="simple">cal</abbrev></italic>, <italic><abbrev xmlns:xlink="http://www.w3.org/1999/xlink" xlink:title="translation elongation factor 1-α gene" id="ABBRID0EPFDI" xlink:type="simple">tef1</abbrev></italic> and <italic><abbrev xmlns:xlink="http://www.w3.org/1999/xlink" xlink:title="beta-tubulin gene" id="ABBRID0EUFDI" xlink:type="simple">tub2</abbrev></italic> loci (13/453 in ITS, 42/448 in <italic><abbrev xmlns:xlink="http://www.w3.org/1999/xlink" xlink:title="calmodulin gene" id="ABBRID0EZFDI" xlink:type="simple">cal</abbrev></italic>, 7/339 in <italic><abbrev xmlns:xlink="http://www.w3.org/1999/xlink" xlink:title="translation elongation factor 1-α gene" id="ABBRID0E5FDI" xlink:type="simple">tef1</abbrev></italic> and 26/402 in <italic><abbrev xmlns:xlink="http://www.w3.org/1999/xlink" xlink:title="beta-tubulin gene" id="ABBRID0EDGDI" xlink:type="simple">tub2</abbrev></italic>). Morphologically, <italic><tp:taxon-name><tp:taxon-name-part taxon-name-part-type="genus" reg="Diaporthe">D.</tp:taxon-name-part><tp:taxon-name-part taxon-name-part-type="species" reg="camelliae-oleiferae">camelliae-oleiferae</tp:taxon-name-part></tp:taxon-name></italic> differs from <italic><tp:taxon-name><tp:taxon-name-part taxon-name-part-type="genus" reg="Diaporthe">D.</tp:taxon-name-part><tp:taxon-name-part taxon-name-part-type="species" reg="viniferae">viniferae</tp:taxon-name-part></tp:taxon-name></italic> in having shorter alpha conidia (5–6.5 μm vs. 5–8.3 μm) (<xref ref-type="bibr" rid="B24">Manawasinghe et al. 2019</xref>); from <italic><tp:taxon-name><tp:taxon-name-part taxon-name-part-type="genus" reg="Diaporthe">D.</tp:taxon-name-part><tp:taxon-name-part taxon-name-part-type="species" reg="pandanicola">pandanicola</tp:taxon-name-part></tp:taxon-name></italic> in having narrower alpha conidia (1.9–2.3 μm vs. 2.5–3.2 μm) (<xref ref-type="bibr" rid="B20">Huang et al. 2021</xref>).</p></tp:treatment-sec><ref-list><ref id="B24"><mixed-citation xmlns:xlink="http://www.w3.org/1999/xlink" xlink:type="simple"><person-group><name name-style="western"><surname>Manawasinghe</surname><given-names>IS</given-names></name><name name-style="western"><surname>Dissanayake</surname><given-names>AJ</given-names></name><name name-style="western"><surname>Li</surname><given-names>X</given-names></name><name name-style="western"><surname>Liu</surname><given-names>M</given-names></name><name name-style="western"><surname>Wanasinghe</surname><given-names>DN</given-names></name><name name-style="western"><surname>Xu</surname><given-names>J</given-names></name><name name-style="western"><surname>Zhao</surname><given-names>W</given-names></name><name name-style="western"><surname>Zhang</surname><given-names>W</given-names></name><name name-style="western"><surname>Zhou</surname><given-names>Y</given-names></name><name name-style="western"><surname>Hyde</surname><given-names>KD</given-names></name><name name-style="western"><surname>Brooks</surname><given-names>S</given-names></name><name name-style="western"><surname>Yan</surname><given-names>J</given-names></name></person-group> (<year>2019</year>) High genetic diversity and species complexity of <italic><tp:taxon-name><tp:taxon-name-part taxon-name-part-type="genus">Diaporthe</tp:taxon-name-part></tp:taxon-name></italic> associated with grapevine dieback in China. Frontiers in Microbiology 10: e1936. <ext-link xlink:type="simple" ext-link-type="doi" xlink:href="10.3389/fmicb.2019.01936">https://doi.org/10.3389/fmicb.2019.01936</ext-link></mixed-citation></ref><ref id="B20"><mixed-citation xmlns:xlink="http://www.w3.org/1999/xlink" xlink:type="simple"><person-group><name name-style="western"><surname>Huang</surname><given-names>ST</given-names></name><name name-style="western"><surname>Xia</surname><given-names>JW</given-names></name><name name-style="western"><surname>Zhang</surname><given-names>XG</given-names></name><name name-style="western"><surname>Sun</surname><given-names>WX</given-names></name></person-group> (<year>2021</year>) <article-title>Morphological and phylogenetic analyses reveal three new species of <italic><tp:taxon-name><tp:taxon-name-part taxon-name-part-type="genus">Diaporthe</tp:taxon-name-part></tp:taxon-name></italic> from Yunnan, China.</article-title><source>MycoKeys</source><volume>78</volume>: <fpage>49</fpage>–<lpage>77</lpage>. <ext-link xlink:type="simple" ext-link-type="doi" xlink:href="10.3897/mycokeys.78.60878">https://doi.org/10.3897/mycokeys.78.60878</ext-link></mixed-citation></ref></ref-list></tp:taxon-treatment>
