# Supplementary material for: Characterization of Diaporthe species on Camelliaoleifera in Hunan Province, with descriptions of two new species
Source: MycoKeys. 2021 Oct 18;84:15–33. doi: 10.3897/mycokeys.84.71701 (PMC8545784; doi:10.3897/mycokeys.84.71701)
Supplement: XML Treatment for Diaporthe hubeiensis [file mycokeys.84.71701-treatment2.xml]

<!DOCTYPE tp:taxon-treatment
  PUBLIC "-//TaxonX//DTD Taxonomic Treatment Publishing DTD v0 20100105//EN" "tax-treatment-NSO.dtd">
<tp:taxon-treatment xmlns:tp="http://www.plazi.org/taxpub"><tp:treatment-meta><kwd-group><label>Taxon classification</label><kwd><named-content xmlns:xlink="http://www.w3.org/1999/xlink" content-type="kingdom">Fungi</named-content></kwd><kwd><named-content xmlns:xlink="http://www.w3.org/1999/xlink" content-type="order">Diaporthales</named-content></kwd><kwd><named-content xmlns:xlink="http://www.w3.org/1999/xlink" content-type="family">Diaporthaceae</named-content></kwd></kwd-group><mixed-citation publication-type="journal"><person-group><name><surname>Yang</surname><given-names>Qin</given-names></name><name><surname>Tang</surname><given-names>Jie</given-names></name><name><surname>Zhou</surname><given-names>Guo Y.</given-names></name></person-group><article-title>Characterization of <italic><tp:taxon-name><tp:taxon-name-part taxon-name-part-type="genus" reg="Diaporthe">Diaporthe</tp:taxon-name-part></tp:taxon-name></italic> species on <italic><tp:taxon-name><tp:taxon-name-part taxon-name-part-type="genus" reg="Camellia">Camellia</tp:taxon-name-part><tp:taxon-name-part taxon-name-part-type="species" reg="oleifera">oleifera</tp:taxon-name-part></tp:taxon-name></italic> in Hunan Province, with descriptions of two new species</article-title><source>MycoKeys</source><day>18</day><month>10</month><year>2021</year><volume>84</volume><fpage>15</fpage><lpage>33</lpage><pub-id pub-id-type="doi">10.3897/mycokeys.84.71701</pub-id></mixed-citation></tp:treatment-meta><tp:nomenclature><tp:taxon-name>
              <object-id xmlns:xlink="http://www.w3.org/1999/xlink" content-type="arpha" xlink:type="simple">22A1496A-2AD0-5002-A1D7-7888283CD8FC</object-id>
              <tp:taxon-name-part taxon-name-part-type="genus" reg="Diaporthe">Diaporthe</tp:taxon-name-part>
              <tp:taxon-name-part taxon-name-part-type="species" reg="hubeiensis">hubeiensis</tp:taxon-name-part>
            </tp:taxon-name><tp:taxon-authority>Dissanayake, X.H. Li &amp; K.D. Hyde</tp:taxon-authority><xref ref-type="fig" rid="F4">Figure 3</xref><tp:nomenclature-citation-list><tp:nomenclature-citation><tp:taxon-name>
                  <tp:taxon-name-part taxon-name-part-type="genus" reg="Diaporthe"/>
                  <tp:taxon-name-part taxon-name-part-type="species" reg="hubeiensis"/>
                </tp:taxon-name><comment>Manawasinghe, Dissanayake, Li, Liu, Wanasinghe, Xu, Zhao, Zhang, Zhou, Hyde, Brooks &amp; Yan, Frontiers in Microbiology 10(no. 1936): 20 (2019) </comment></tp:nomenclature-citation></tp:nomenclature-citation-list></tp:nomenclature><tp:treatment-sec sec-type="description" id="SECID0E2IDI"><title>Description.</title><p>Asexual morph: <italic>pycnidia</italic> on <abbrev xmlns:xlink="http://www.w3.org/1999/xlink" xlink:title="potato dextrose agar" id="ABBRID0EDJDI" xlink:type="simple">PDA</abbrev> in culture, 700–885 μm in diam., superficial, scattered, dark brown to black, globose or subglobose. <italic>Conidiophores</italic> reduced to conidiogenous cells. <italic>Conidiogenous cells</italic> (6.5–)7–10(–11.5) × 2–3.5 μm (n = 30), aseptate, cylindrical, phiailidic, straight or slightly curved. <italic>Alpha conidia</italic> 5.8–8(–8.5) × 2.5–3.2 μm (n = 30), aseptate, hyaline, ellipsoidal to cylindrical, biguttulate, blunt at both ends. <italic>Beta conidia</italic> not observed.</p><fig id="F4" position="float" orientation="portrait"><object-id xmlns:xlink="http://www.w3.org/1999/xlink" content-type="doi" xlink:type="simple">10.3897/mycokeys.84.71701.figure3</object-id><object-id xmlns:xlink="http://www.w3.org/1999/xlink" content-type="arpha" xlink:type="simple">CB036DB8-2E67-5CAA-BC47-738AEECF9CE3</object-id><label>Figure 3.</label><caption><p><italic><tp:taxon-name><tp:taxon-name-part taxon-name-part-type="genus" reg="Diaporthe">Diaporthe</tp:taxon-name-part><tp:taxon-name-part taxon-name-part-type="species" reg="hubeiensis">hubeiensis</tp:taxon-name-part></tp:taxon-name></italic> (HNZZ019) <bold>A</bold> Culture on <abbrev xmlns:xlink="http://www.w3.org/1999/xlink" xlink:title="potato dextrose agar" id="ABBRID0EEKDI" xlink:type="simple">PDA</abbrev><bold>B</bold> conidiomata <bold>C</bold> conidiogenous cells <bold>D</bold> alpha conidia. Scale bars: 500 μm (<bold>B</bold>); 10 μm (<bold>C–D</bold>).</p></caption><graphic xmlns:xlink="http://www.w3.org/1999/xlink" xlink:href="mycokeys-84-015-g004.jpg" position="float" orientation="portrait" xlink:type="simple" id="oo_600650.jpg"><uri content-type="original_file" xlink:type="simple">https://binary.pensoft.net/fig/600650</uri></graphic></fig></tp:treatment-sec><tp:treatment-sec sec-type="description" id="SECID0EXKDI"><title>Culture characters.</title><p>Culture incubated on <abbrev xmlns:xlink="http://www.w3.org/1999/xlink" xlink:title="potato dextrose agar" id="ABBRID0E4KDI" xlink:type="simple">PDA</abbrev> at 25 °C, originally flat with white felted aerial mycelium, becoming dark brown mycelium due to pigment formation, conidiomata irregularly distributed over agar surface after 20 days.</p></tp:treatment-sec><tp:treatment-sec sec-type="material" id="SECID0EBLDI"><title>Specimens examined.</title><p>China. Hunan Province: Zhuzhou City, on leaves of <italic><tp:taxon-name><tp:taxon-name-part taxon-name-part-type="genus" reg="Camellia">Camellia</tp:taxon-name-part><tp:taxon-name-part taxon-name-part-type="species" reg="oleifera">oleifera</tp:taxon-name-part></tp:taxon-name></italic>, <named-content xmlns:xlink="http://www.w3.org/1999/xlink" content-type="dwc:verbatimCoordinates" xlink:type="simple"><named-content content-type="geo-json" specific-use="{&#34;type&#34;:&#34;Point&#34;,&#34;coordinates&#34;:[113.322222,27.043056]}" id="NCID0EVLDI" xlink:type="simple">27°2'35"N, 113°19'20"E</named-content></named-content>, 14 Aug. 2020, <italic>Q. Yang</italic> (CSUFT019; living cultures: HNZZ019 and HNZZ009).</p></tp:treatment-sec><tp:treatment-sec sec-type="notes" id="SECID0E3LDI"><title>Notes.</title><p><italic><tp:taxon-name><tp:taxon-name-part taxon-name-part-type="genus" reg="Diaporthe">Diaporthe</tp:taxon-name-part><tp:taxon-name-part taxon-name-part-type="species" reg="hubeiensis">hubeiensis</tp:taxon-name-part></tp:taxon-name></italic> was originally described as pathogen of grapevines in Hubei Province, China (<xref ref-type="bibr" rid="B24">Manawasinghe et al. 2019</xref>). In the present study, two isolates (HNZZ019 and HNZZ009) are closely related to <italic><tp:taxon-name><tp:taxon-name-part taxon-name-part-type="genus" reg="Diaporthe">D.</tp:taxon-name-part><tp:taxon-name-part taxon-name-part-type="species" reg="hubeiensis">hubeiensis</tp:taxon-name-part></tp:taxon-name></italic> in the combined phylogenetic tree (Fig. <xref ref-type="fig" rid="F1">1</xref>). The differences of nucleotides in the concatenated alignment (1/460 in ITS, 3/458 in <italic><abbrev xmlns:xlink="http://www.w3.org/1999/xlink" xlink:title="calmodulin gene" id="ABBRID0EBNDI" xlink:type="simple">cal</abbrev></italic>, 1/320 in <italic><abbrev xmlns:xlink="http://www.w3.org/1999/xlink" xlink:title="histone H3" id="ABBRID0EGNDI" xlink:type="simple">his3</abbrev></italic> and 3/433 in <italic><abbrev xmlns:xlink="http://www.w3.org/1999/xlink" xlink:title="beta-tubulin gene" id="ABBRID0ELNDI" xlink:type="simple">tub2</abbrev></italic>) are minor. Morphological comparison indicated that the isolates were similar to <italic><tp:taxon-name><tp:taxon-name-part taxon-name-part-type="genus" reg="Diaporthe">D.</tp:taxon-name-part><tp:taxon-name-part taxon-name-part-type="species" reg="hubeiensis">hubeiensis</tp:taxon-name-part></tp:taxon-name></italic> by the size of alpha conidia. We therefore identify the isolates as belonging to <italic><tp:taxon-name><tp:taxon-name-part taxon-name-part-type="genus" reg="Diaporthe">D.</tp:taxon-name-part><tp:taxon-name-part taxon-name-part-type="species" reg="hubeiensis">hubeiensis</tp:taxon-name-part></tp:taxon-name></italic>.</p></tp:treatment-sec><tp:treatment-sec><!--Section generated to contain objects referenced in tp:taxon-treatment.--><fig id="F1" position="float" orientation="portrait"><object-id xmlns:xlink="http://www.w3.org/1999/xlink" content-type="doi" xlink:type="simple">10.3897/mycokeys.84.71701.figure1</object-id><object-id xmlns:xlink="http://www.w3.org/1999/xlink" content-type="arpha" xlink:type="simple">929A6692-7C89-5E03-944B-2EAAFCBB60DF</object-id><label>Figure 1.</label><caption><p>Phylogram of <italic><tp:taxon-name><tp:taxon-name-part taxon-name-part-type="genus" reg="Diaporthe">Diaporthe</tp:taxon-name-part></tp:taxon-name></italic> resulting from a maximum likelihood analysis based on combined ITS, <italic><abbrev xmlns:xlink="http://www.w3.org/1999/xlink" xlink:title="calmodulin gene" id="ABBRID0EZZCI" xlink:type="simple">cal</abbrev></italic>, <italic><abbrev xmlns:xlink="http://www.w3.org/1999/xlink" xlink:title="histone H3" id="ABBRID0E5ZCI" xlink:type="simple">his3</abbrev></italic>, <italic><abbrev xmlns:xlink="http://www.w3.org/1999/xlink" xlink:title="translation elongation factor 1-α gene" id="ABBRID0ED1CI" xlink:type="simple">tef1</abbrev></italic> and <italic><abbrev xmlns:xlink="http://www.w3.org/1999/xlink" xlink:title="beta-tubulin gene" id="ABBRID0EI1CI" xlink:type="simple">tub2</abbrev></italic>. Numbers above the branches indicate <abbrev xmlns:xlink="http://www.w3.org/1999/xlink" xlink:title="Maximum Likelihood" id="ABBRID0EM1CI" xlink:type="simple">ML</abbrev> bootstraps (left, <abbrev xmlns:xlink="http://www.w3.org/1999/xlink" xlink:title="Maximum Likelihood" id="ABBRID0EQ1CI" xlink:type="simple">ML</abbrev> BS ≥ 50%) and Bayesian Posterior Probabilities (right, BPP ≥ 0.75). The tree is rooted with <italic><tp:taxon-name><tp:taxon-name-part taxon-name-part-type="genus" reg="Diaporthella">Diaporthella</tp:taxon-name-part><tp:taxon-name-part taxon-name-part-type="species" reg="corylina">corylina</tp:taxon-name-part></tp:taxon-name></italic>. Isolates in current study are in blue. “-” indicates <abbrev xmlns:xlink="http://www.w3.org/1999/xlink" xlink:title="Maximum Likelihood" id="ABBRID0E61CI" xlink:type="simple">ML</abbrev> BS &lt; 50% or <abbrev xmlns:xlink="http://www.w3.org/1999/xlink" xlink:title="Bayesian Inference" id="ABBRID0ED2CI" xlink:type="simple">BI</abbrev> PP &lt; 0.75.</p></caption><graphic xmlns:xlink="http://www.w3.org/1999/xlink" xlink:href="mycokeys-84-015-g001.jpg" position="float" orientation="portrait" xlink:type="simple" id="oo_600647.jpg"><uri content-type="original_file" xlink:type="simple">https://binary.pensoft.net/fig/600647</uri></graphic></fig></tp:treatment-sec><ref-list><ref id="B24"><mixed-citation xmlns:xlink="http://www.w3.org/1999/xlink" xlink:type="simple"><person-group><name name-style="western"><surname>Manawasinghe</surname><given-names>IS</given-names></name><name name-style="western"><surname>Dissanayake</surname><given-names>AJ</given-names></name><name name-style="western"><surname>Li</surname><given-names>X</given-names></name><name name-style="western"><surname>Liu</surname><given-names>M</given-names></name><name name-style="western"><surname>Wanasinghe</surname><given-names>DN</given-names></name><name name-style="western"><surname>Xu</surname><given-names>J</given-names></name><name name-style="western"><surname>Zhao</surname><given-names>W</given-names></name><name name-style="western"><surname>Zhang</surname><given-names>W</given-names></name><name name-style="western"><surname>Zhou</surname><given-names>Y</given-names></name><name name-style="western"><surname>Hyde</surname><given-names>KD</given-names></name><name name-style="western"><surname>Brooks</surname><given-names>S</given-names></name><name name-style="western"><surname>Yan</surname><given-names>J</given-names></name></person-group> (<year>2019</year>) High genetic diversity and species complexity of <italic><tp:taxon-name><tp:taxon-name-part taxon-name-part-type="genus">Diaporthe</tp:taxon-name-part></tp:taxon-name></italic> associated with grapevine dieback in China. Frontiers in Microbiology 10: e1936. <ext-link xlink:type="simple" ext-link-type="doi" xlink:href="10.3389/fmicb.2019.01936">https://doi.org/10.3389/fmicb.2019.01936</ext-link></mixed-citation></ref></ref-list></tp:taxon-treatment>
