# Supplementary material for: Characterization of Diaporthe species on Camelliaoleifera in Hunan Province, with descriptions of two new species
Source: MycoKeys. 2021 Oct 18;84:15–33. doi: 10.3897/mycokeys.84.71701 (PMC8545784; doi:10.3897/mycokeys.84.71701)
Supplement: XML Treatment for Diaporthe sojae [file mycokeys.84.71701-treatment4.xml]

<!DOCTYPE tp:taxon-treatment
  PUBLIC "-//TaxonX//DTD Taxonomic Treatment Publishing DTD v0 20100105//EN" "tax-treatment-NSO.dtd">
<tp:taxon-treatment xmlns:tp="http://www.plazi.org/taxpub"><tp:treatment-meta><kwd-group><label>Taxon classification</label><kwd><named-content xmlns:xlink="http://www.w3.org/1999/xlink" content-type="kingdom">Fungi</named-content></kwd><kwd><named-content xmlns:xlink="http://www.w3.org/1999/xlink" content-type="order">Diaporthales</named-content></kwd><kwd><named-content xmlns:xlink="http://www.w3.org/1999/xlink" content-type="family">Diaporthaceae</named-content></kwd></kwd-group><mixed-citation publication-type="journal"><person-group><name><surname>Yang</surname><given-names>Qin</given-names></name><name><surname>Tang</surname><given-names>Jie</given-names></name><name><surname>Zhou</surname><given-names>Guo Y.</given-names></name></person-group><article-title>Characterization of <italic><tp:taxon-name><tp:taxon-name-part taxon-name-part-type="genus" reg="Diaporthe">Diaporthe</tp:taxon-name-part></tp:taxon-name></italic> species on <italic><tp:taxon-name><tp:taxon-name-part taxon-name-part-type="genus" reg="Camellia">Camellia</tp:taxon-name-part><tp:taxon-name-part taxon-name-part-type="species" reg="oleifera">oleifera</tp:taxon-name-part></tp:taxon-name></italic> in Hunan Province, with descriptions of two new species</article-title><source>MycoKeys</source><day>18</day><month>10</month><year>2021</year><volume>84</volume><fpage>15</fpage><lpage>33</lpage><pub-id pub-id-type="doi">10.3897/mycokeys.84.71701</pub-id></mixed-citation></tp:treatment-meta><tp:nomenclature><tp:taxon-name>
              <object-id xmlns:xlink="http://www.w3.org/1999/xlink" content-type="arpha" xlink:type="simple">25538BA7-9C8C-57BA-94C3-CEBE0BBD8E21</object-id>
              <tp:taxon-name-part taxon-name-part-type="genus" reg="Diaporthe">Diaporthe</tp:taxon-name-part>
              <tp:taxon-name-part taxon-name-part-type="species" reg="sojae">sojae</tp:taxon-name-part>
            </tp:taxon-name><tp:taxon-authority>Lehman, Ann. Mo. bot. Gdn 10: 128 (1923)</tp:taxon-authority><xref ref-type="fig" rid="F6">Figure 5</xref></tp:nomenclature><tp:treatment-sec sec-type="description" id="SECID0EDBAK"><title>Description.</title><p>Sexual morph: <italic>perithecia</italic> on pine needles in culture, black, globose, 250–500 μm in diam., densely clustered in groups, deeply immersed with elongated, tapering perithecial necks protruding through substrata, 525–800 μm. <italic>Asci</italic> unitunicate, 8-spored, sessile, elongate to clavate, (35–)37–42(–44.5) × (8–)10–11.5 μm (n = 30). <italic>Ascospores</italic> hyaline, two-celled, often 4-guttulate, with larger guttules at centre and smaller one at ends, elongated to elliptical, slightly or not constricted at septum, (9–) 9.5–11.5 × 2.7–4 μm (n = 30). Asexual morph not observed.</p><fig id="F6" position="float" orientation="portrait"><object-id xmlns:xlink="http://www.w3.org/1999/xlink" content-type="doi" xlink:type="simple">10.3897/mycokeys.84.71701.figure5</object-id><object-id xmlns:xlink="http://www.w3.org/1999/xlink" content-type="arpha" xlink:type="simple">680BFF99-1226-5851-B390-2A86D8E9ED92</object-id><label>Figure 5.</label><caption><p><italic><tp:taxon-name><tp:taxon-name-part taxon-name-part-type="genus" reg="Diaporthe">Diaporthe</tp:taxon-name-part><tp:taxon-name-part taxon-name-part-type="species" reg="sojae">sojae</tp:taxon-name-part></tp:taxon-name></italic> (HNZZ022) <bold>A</bold> Culture on <abbrev xmlns:xlink="http://www.w3.org/1999/xlink" xlink:title="sterile pine needles" id="ABBRID0EECAK" xlink:type="simple">PNA</abbrev><bold>B</bold> ascomata <bold>C–E</bold> asci and ascospores. Scale bars: 500 μm (<bold>B</bold>); 10 μm (<bold>C–E</bold>).</p></caption><graphic xmlns:xlink="http://www.w3.org/1999/xlink" xlink:href="mycokeys-84-015-g006.jpg" position="float" orientation="portrait" xlink:type="simple" id="oo_600652.jpg"><uri content-type="original_file" xlink:type="simple">https://binary.pensoft.net/fig/600652</uri></graphic></fig></tp:treatment-sec><tp:treatment-sec sec-type="description" id="SECID0EVCAK"><title>Culture characters.</title><p>Culture incubated on <abbrev xmlns:xlink="http://www.w3.org/1999/xlink" xlink:title="sterile pine needles" id="ABBRID0E2CAK" xlink:type="simple">PNA</abbrev> at 25 °C, originally white, fluffy aerial mycelium, reverse yellowish pigmentation developing in centre, later becoming dark brown, with yellowish-cream drops exuding from the perithecia after 15 days.</p></tp:treatment-sec><tp:treatment-sec sec-type="material" id="SECID0E6CAK"><title>Specimens examined.</title><p>China. Hunan Province: Zhuzhou City, on leaves of <italic><tp:taxon-name><tp:taxon-name-part taxon-name-part-type="genus" reg="Camellia">Camellia</tp:taxon-name-part><tp:taxon-name-part taxon-name-part-type="species" reg="oleifera">oleifera</tp:taxon-name-part></tp:taxon-name></italic>, <named-content xmlns:xlink="http://www.w3.org/1999/xlink" content-type="dwc:verbatimCoordinates" xlink:type="simple"><named-content content-type="geo-json" specific-use="{&#34;type&#34;:&#34;Point&#34;,&#34;coordinates&#34;:[113.321389,27.044722]}" id="NCID0ETDAK" xlink:type="simple">27°2'41"N, 113°19'17"E</named-content></named-content>, 14 Aug. 2020, <italic>Q. Yang</italic> (USUFT 022; living cultures: HNZZ022, HNZZ008 and HNZZ010).</p></tp:treatment-sec><tp:treatment-sec sec-type="notes" id="SECID0E1DAK"><title>Notes.</title><p><italic><tp:taxon-name><tp:taxon-name-part taxon-name-part-type="genus" reg="Diaporthe">Diaporthe</tp:taxon-name-part><tp:taxon-name-part taxon-name-part-type="species" reg="sojae">sojae</tp:taxon-name-part></tp:taxon-name></italic> was ﬁrst reported on pods and stems of soybean, and subsequently reported on a wide range of hosts (Dissanayake et al. 2015; <xref ref-type="bibr" rid="B38">Udayanga et al. 2015</xref>; <xref ref-type="bibr" rid="B16">Guo et al. 2020</xref>). It was also reported on some fruit trees in China, such as <italic><tp:taxon-name><tp:taxon-name-part taxon-name-part-type="genus" reg="Vitis">Vitis</tp:taxon-name-part></tp:taxon-name></italic> spp. (Dissanayake et al. 2015) and <italic><tp:taxon-name><tp:taxon-name-part taxon-name-part-type="genus" reg="Citrus">Citrus</tp:taxon-name-part></tp:taxon-name></italic> spp. (<xref ref-type="bibr" rid="B19">Huang et al. 2015</xref>). In the present, three isolates (HNZZ008, HNZZ010 and HNZZ022) are closely related to <italic><tp:taxon-name><tp:taxon-name-part taxon-name-part-type="genus" reg="Diaporthe">D.</tp:taxon-name-part><tp:taxon-name-part taxon-name-part-type="species" reg="sojae">sojae</tp:taxon-name-part></tp:taxon-name></italic> in the combined phylogenetic tree (Fig. <xref ref-type="fig" rid="F1">1</xref>). The differences of nucleotides in the concatenated alignment (1/460 in ITS, 3/458 in <italic><abbrev xmlns:xlink="http://www.w3.org/1999/xlink" xlink:title="calmodulin gene" id="ABBRID0EVFAK" xlink:type="simple">cal</abbrev></italic>, 1/320 in <italic><abbrev xmlns:xlink="http://www.w3.org/1999/xlink" xlink:title="histone H3" id="ABBRID0E1FAK" xlink:type="simple">his3</abbrev></italic> and 3/433 in <italic><abbrev xmlns:xlink="http://www.w3.org/1999/xlink" xlink:title="beta-tubulin gene" id="ABBRID0E6FAK" xlink:type="simple">tub2</abbrev></italic>) are minor. Compared with the description of the ex-type isolate FAU635, the isolate has wider asci (10–11.5 μm vs. 7–9 μm) (<xref ref-type="bibr" rid="B38">Udayanga et al. 2015</xref>). We therefore identify the isolates as belonging to <italic><tp:taxon-name><tp:taxon-name-part taxon-name-part-type="genus" reg="Diaporthe">D.</tp:taxon-name-part><tp:taxon-name-part taxon-name-part-type="species" reg="sojae">sojae</tp:taxon-name-part></tp:taxon-name></italic>.</p></tp:treatment-sec><tp:treatment-sec><!--Section generated to contain objects referenced in tp:taxon-treatment.--><fig id="F1" position="float" orientation="portrait"><object-id xmlns:xlink="http://www.w3.org/1999/xlink" content-type="doi" xlink:type="simple">10.3897/mycokeys.84.71701.figure1</object-id><object-id xmlns:xlink="http://www.w3.org/1999/xlink" content-type="arpha" xlink:type="simple">929A6692-7C89-5E03-944B-2EAAFCBB60DF</object-id><label>Figure 1.</label><caption><p>Phylogram of <italic><tp:taxon-name><tp:taxon-name-part taxon-name-part-type="genus" reg="Diaporthe">Diaporthe</tp:taxon-name-part></tp:taxon-name></italic> resulting from a maximum likelihood analysis based on combined ITS, <italic><abbrev xmlns:xlink="http://www.w3.org/1999/xlink" xlink:title="calmodulin gene" id="ABBRID0EZZCI" xlink:type="simple">cal</abbrev></italic>, <italic><abbrev xmlns:xlink="http://www.w3.org/1999/xlink" xlink:title="histone H3" id="ABBRID0E5ZCI" xlink:type="simple">his3</abbrev></italic>, <italic><abbrev xmlns:xlink="http://www.w3.org/1999/xlink" xlink:title="translation elongation factor 1-α gene" id="ABBRID0ED1CI" xlink:type="simple">tef1</abbrev></italic> and <italic><abbrev xmlns:xlink="http://www.w3.org/1999/xlink" xlink:title="beta-tubulin gene" id="ABBRID0EI1CI" xlink:type="simple">tub2</abbrev></italic>. Numbers above the branches indicate <abbrev xmlns:xlink="http://www.w3.org/1999/xlink" xlink:title="Maximum Likelihood" id="ABBRID0EM1CI" xlink:type="simple">ML</abbrev> bootstraps (left, <abbrev xmlns:xlink="http://www.w3.org/1999/xlink" xlink:title="Maximum Likelihood" id="ABBRID0EQ1CI" xlink:type="simple">ML</abbrev> BS ≥ 50%) and Bayesian Posterior Probabilities (right, BPP ≥ 0.75). The tree is rooted with <italic><tp:taxon-name><tp:taxon-name-part taxon-name-part-type="genus" reg="Diaporthella">Diaporthella</tp:taxon-name-part><tp:taxon-name-part taxon-name-part-type="species" reg="corylina">corylina</tp:taxon-name-part></tp:taxon-name></italic>. Isolates in current study are in blue. “-” indicates <abbrev xmlns:xlink="http://www.w3.org/1999/xlink" xlink:title="Maximum Likelihood" id="ABBRID0E61CI" xlink:type="simple">ML</abbrev> BS &lt; 50% or <abbrev xmlns:xlink="http://www.w3.org/1999/xlink" xlink:title="Bayesian Inference" id="ABBRID0ED2CI" xlink:type="simple">BI</abbrev> PP &lt; 0.75.</p></caption><graphic xmlns:xlink="http://www.w3.org/1999/xlink" xlink:href="mycokeys-84-015-g001.jpg" position="float" orientation="portrait" xlink:type="simple" id="oo_600647.jpg"><uri content-type="original_file" xlink:type="simple">https://binary.pensoft.net/fig/600647</uri></graphic></fig></tp:treatment-sec><ref-list><ref id="B38"><mixed-citation xmlns:xlink="http://www.w3.org/1999/xlink" xlink:type="simple"><person-group><name name-style="western"><surname>Udayanga</surname><given-names>D</given-names></name><name name-style="western"><surname>Castlebury</surname><given-names>LA</given-names></name><name name-style="western"><surname>Rossman</surname><given-names>AY</given-names></name><name name-style="western"><surname>Chukeatirote</surname><given-names>E</given-names></name><name name-style="western"><surname>Hyde</surname><given-names>KD</given-names></name></person-group> (<year>2015</year>) <article-title>The <italic><tp:taxon-name><tp:taxon-name-part taxon-name-part-type="genus">Diaporthe</tp:taxon-name-part><tp:taxon-name-part taxon-name-part-type="species">sojae</tp:taxon-name-part></tp:taxon-name></italic> species complex: Phylogenetic re-assessment of pathogens associated with soybean, cucurbits and other field crops.</article-title><source>Fungal Biology</source><volume>119</volume>: <fpage>383</fpage>–<lpage>407</lpage>. <ext-link xlink:type="simple" ext-link-type="doi" xlink:href="10.1016/j.funbio.2014.10.009">https://doi.org/10.1016/j.funbio.2014.10.009</ext-link></mixed-citation></ref><ref id="B16"><mixed-citation xmlns:xlink="http://www.w3.org/1999/xlink" xlink:type="simple"><person-group><name name-style="western"><surname>Guo</surname><given-names>YS</given-names></name><name name-style="western"><surname>Crous</surname><given-names>PW</given-names></name><name name-style="western"><surname>Bai</surname><given-names>Q</given-names></name><name name-style="western"><surname>Fu</surname><given-names>M</given-names></name><name name-style="western"><surname>Yang</surname><given-names>MM</given-names></name><name name-style="western"><surname>Wang</surname><given-names>XH</given-names></name><name name-style="western"><surname>Du</surname><given-names>YM</given-names></name><name name-style="western"><surname>Hong</surname><given-names>N</given-names></name><name name-style="western"><surname>Xu</surname><given-names>WX</given-names></name><name name-style="western"><surname>Wang</surname><given-names>GP</given-names></name></person-group> (<year>2020</year>) <article-title>High diversity of <italic><tp:taxon-name><tp:taxon-name-part taxon-name-part-type="genus">Diaporthe</tp:taxon-name-part></tp:taxon-name></italic> species associated with pear shoot canker in China.</article-title><source>Persoonia</source><volume>45</volume>: <fpage>132</fpage>–<lpage>162</lpage>. <ext-link xlink:type="simple" ext-link-type="doi" xlink:href="10.3767/persoonia.2020.45.05">https://doi.org/10.3767/persoonia.2020.45.05</ext-link></mixed-citation></ref><ref id="B19"><mixed-citation xmlns:xlink="http://www.w3.org/1999/xlink" xlink:type="simple"><person-group><name name-style="western"><surname>Huang</surname><given-names>F</given-names></name><name name-style="western"><surname>Udayanga</surname><given-names>D</given-names></name><name name-style="western"><surname>Wang</surname><given-names>X</given-names></name><name name-style="western"><surname>Hou</surname><given-names>X</given-names></name><name name-style="western"><surname>Mei</surname><given-names>X</given-names></name><name name-style="western"><surname>Fu</surname><given-names>Y</given-names></name><name name-style="western"><surname>Hyde</surname><given-names>KD</given-names></name><name name-style="western"><surname>Li</surname><given-names>HY</given-names></name></person-group> (<year>2015</year>) <article-title>Endophytic <italic><tp:taxon-name><tp:taxon-name-part taxon-name-part-type="genus">Diaporthe</tp:taxon-name-part></tp:taxon-name></italic> associated with <italic><tp:taxon-name><tp:taxon-name-part taxon-name-part-type="genus">Citrus</tp:taxon-name-part></tp:taxon-name></italic>: A phylogenetic reassessment with seven new species from China.</article-title><source>Fungal Biology</source><volume>119</volume>: <fpage>331</fpage>–<lpage>347</lpage>. <ext-link xlink:type="simple" ext-link-type="doi" xlink:href="10.1016/j.funbio.2015.02.006">https://doi.org/10.1016/j.funbio.2015.02.006</ext-link></mixed-citation></ref></ref-list></tp:taxon-treatment>
